# Supplementary material for: Prognostic Impact of ABO/Rh Blood Group–Systemic Inflammation Indices Interactions in Small-Cell Lung Cancer
Source: Biomedicines. 2026 May 6;14(5):1051. doi: 10.3390/biomedicines14051051 (PMC13204975; doi:10.3390/biomedicines14051051)
Supplement: Supplementary file 1 [file biomedicines-14-01051-s001.zip]

Archive with 1 entries (1 files):
- biomedicines-4196228-supplementary.pdf
